# Supplementary material for: Multi–Joint Angles Estimation of Forearm Motion Using a Regression Model
Source: Front Neurorobot. 2021 Aug 2;15:685961. doi: 10.3389/fnbot.2021.685961 (PMC8366416; doi:10.3389/fnbot.2021.685961)
Supplement: Supplementary file 1 [file Data_Sheet_1.ZIP]

Archive with 8 entries (7 files):
- Geometry Plot/
- Geometry Plot/S1.jpg
- Geometry Plot/S2.jpg
- Geometry Plot/S3.jpg
- Geometry Plot/S4.jpg
- Geometry Plot/S5.jpg
- Geometry Plot/S6.jpg
- Geometry Plot/S7.jpg
